# Supplementary material for: Naringenin attenuates liver injury in Schistosoma mansoni-induced liver fibrosis and oxidative stress in mice model
Source: PLoS Negl Trop Dis. 2025 Dec 19;19(12):e0013825. doi: 10.1371/journal.pntd.0013825 (PMC12716769; doi:10.1371/journal.pntd.0013825)
Supplement: S1 Dataset — (XLSX) [file pntd.0013825.s001.xlsx]

## Sheet: Figure2
Figure 2A.	Activity score of adult worm.
Day	Control				Nargenin 200 μg/mL				Nargenin 100 μg/mL				PZQ 50 μg/mL
well No.	1	2	3	mean±SD	1	2	3	mean±SD	1	2	3	mean±SD	1	2	3	mean±SD
0	2	2	2	2.00±0.00	2	2	2	2.00±0.00	2	2	2	2.00±0.00	2	2	2	2.00±0.00
1	2	2	2	2.00±0.00	2	2	2	2.00±0.00	2	2	2	2.00±0.00	0	0	0	0.00±0.00
2	2	2	2	2.00±0.00	2	2	2	2.00±0.00	2	2	2	2.00±0.00	0	0	0	0.00±0.00
3	2	2	2	2.00±0.00	0	1	0	0.33±0.58	2	2	2	2.00±0.00	0	0	0	0.00±0.00
4	2	2	2	2.00±0.00	0	0	0	0.00±0.00	2	2	2	2.00±0.00	0	0	0	0.00±0.00
5	2	2	2	2.00±0.00	0	0	0	0.00±0.00	1	1	1	1.00±0.00	0	0	0	0.00±0.00
6	2	2	2	2.00±0.00	0	0	0	0.00±0.00	0	1	1	0.67±0.58	0	0	0	0.00±0.00
7	2	2	2	2.00±0.00	0	0	0	0.00±0.00	0	0	1	0.33±0.58	0	0	0	0.00±0.00
Figure 2B.	Number of eggs collected from the culture medium daily.
Day	Control				Nargenin 200 μg/mL				Nargenin 100 μg/mL				PZQ 50 μg/mL
well No.	1	2	3	mean±SD	1	2	3	mean±SD	1	2	3	mean±SD	1	2	3	mean±SD
0	10	10	0	6.67±5.77	20	20	0	13.33±11.55	10	0	0	3.33±5.77	40	0	0	13.33±23.09
1	90	40	0	43.33±45.09	0	40	0	13.33±23.09	0	60	0	20.00±34.64	0	0	0	0.00±0.00
2	100	20	0	40.00±52.92	0	20	0	6.67±11.55	0	10	0	3.33±5.77	0	0	0	0.00±0.00
3	30	30	40	33.33±5.77	0	0	0	0.00±0.00	0	0	0	0.00±0.00	0	0	0	0.00±0.00
4	10	20	10	13.33±5.77	0	0	0	0.00±0.00	0	0	0	0.00±0.00	0	0	0	0.00±0.00
5	0	50	10	20.00±26.46	0	0	0	0.00±0.00	0	0	0	0.00±0.00	0	0	0	0.00±0.00
6	0	10	50	20.00±26.46	0	0	0	0.00±0.00	0	0	0	0.00±0.00	0	0	0	0.00±0.00
7	0	10	0	3.33±5.77	0	0	0	0.00±0.00	0	0	0	0.00±0.00	0	0	0	0.00±0.00

## Sheet: Figure3
Figure 3B	Body weight				Figure 3C	Liver weight index				Figure 3D	Spleen weight index
	CT	Sm	Sm+Nar50			CT	Sm	Sm+Nar50			CT	Sm	Sm+Nar50
	30.33	26.98	30.62			0.049456	0.0837658	0.0711953			0.00395648	0.02298	0.0143697
	30.4	29.92	30.08			0.0565789	0.0808824	0.0658245			0.00328947	0.013369	0.0119681
	30.61	25.78	27.63			0.0561908	0.090768	0.0723851			0.00326691	0.0287044	0.0152009
	30.03	28.79	27.35			0.0519481	0.0771101	0.0848263			0.002664	0.0166725	0.0212066
	28.64	28.19	31.77			0.0544693	0.0787513	0.0786906			0.00349162	0.0283789	0.0176267
	28.42	30.04	28.01			0.0548909	0.0825566	0.0614066			0.00422238	0.0259654	0.0107105
	32.78	29.3	28.91			0.0616229	0.0703072	0.0864753			0.00305064	0.0136519	0.0214459
	30.86	27.89	27.58			0.0609203	0.0788813	0.0761421			0.00388853	0.0179276	0.0210297
	31.8	28.97	28.5			0.0559748	0.0662755	0.071579			0.00314465	0.0117363	0.0168421
	29.78	30.72				0.0564137	0.0800781				0.00201477	0.0169271
mean±SD	30.37±1.31	28.66±1.50	28.94±1.55		mean±SD	0.056±0.004	0.079±0.007	0.074±0.008		mean±SD	0.003±0.001	0.020±0.006	0.017±0.004
Figure 3F	ALT (U/L)				Figure 3G	AST (U/L)
	CT	Sm	Sm+Nar50			CT	Sm	Sm+Nar50
	32.57	77.36	64.13			36.7078	51.9342	30.535
	32.57	105.28	53.36			41.6461	62.6337	44.5267
	26.87	48.86	66.31			41.2346	56.4609	61.8107
	26.06	112.99	42.46			45.3498	76.6255	37.5309
	50.26	122.15	43.63			45.3498	61.8107	58.93
	42.46	121.28	96.41			46.9959	62.2222	60.5761
	41.3	147.02	68.64			44.5267	45.7613	69.2181
	37.81	149.63	102.37			46.1728	52.3457	40.8231
	25.01	105.86	101.65			35.4733	66.3375	69.6296
	26.76	150.07				52.7572	63.4568
mean±SD	34.17±8.53	114.05±32.51	71.00±23.77		mean±SD	43.62±5.08	59.96±8.71	52.62±14.46
Figure 3H	Number of eggs collected per gram of mouse liver				Figure 3I	Number of eggs collected per gram of mouse GI				Figure 3J	Worm burden recovered from mice by perfusion
	CT	Sm	Sm+Nar50			CT	Sm	Sm+Nar50			CT	Sm	Sm+Nar50
	0	19583.3	11000			0	6357.14	1800			0	10	12
	0	10125	6600			0	6000	1166.67			0	20	11
	0	15500	10250			0	3642.86	2500			0	11	17
	0	8000	21750			0	2142.86	6416.67			0	14	17
	0	15000	12625			0	6857	2000			0	22	18
	0	20500	6900			0	5286	1917		mean±SD	0.00±0.00	15.40±5.37	15.00±3.24
	0	7000	14125			0	4200	4500
	0	12500	14100			0	600	2167
	0	10750	9083.33			0	500	5083
	0	8300				0	875
mean±SD	0.00±0.00	12,725.83±4,781.41	11,825.93±4,634.73		mean±SD	0.00±0.00	3,646.09±2,479.07	3,061.15±1,807.86

## Sheet: Figure4
Figure 4B	quantification of histology score					Figure 4D	Quantification of trichrome-stained areas					Figure 4F	Quantification of Sirius red-stained areas
	CT	Sm	Sm+Nar50				CT	Sm	Sm+Nar50				CT	Sm	Sm+Nar50
	0	2.5	2.13043				0.0433	34.397	27.5369				0.6574	39.5541	29.1002
	0	2.375	1.73913				0	30.8853	22.1838				0.4938	24.5661	18.5671
	0.142857	2.80769	2.16				0.0697	46.1318	29.942				0.5662	42.6806	24.1924
	0	2.61765	2.66667				0.1429	37.1008	33.2971				0.5267	38.2949	28.2864
	0	2.61111	2.46667				0.1781	32.6196	16.2408				0.2858	38.5402	17.8354
	0	2.6	1.64286				0	38.7907	17.8166				0.7953	44.6422	15.5272
	0	2.46667	2.15152				0.0195	22.7197	25.9884				0.3607	22.3962	26.936
	0	2.73684	2.12821				0.0673	32.7293	25.8976				0.5667	33.7144	19.5041
	0.461538	2.34286	2.28889				0.1768	30.7886	19.6113				0.4499	29.2966	25.1457
	0.071429	2.84375					0.036	35.3604					0.4075	43.5747
mean±SD	0.07±0.15	2.59±0.17	2.15±0.32			mean±SD	0.07±0.07	34.15±6.08	24.28±5.72			mean±SD	0.51±0.15	35.73±7.93	22.79±5.01

## Sheet: Figure5
Figure 5B	Fibronectin				Figure 5C	Collagen I				Figure 5D	α-SMA				Figure 5E	TGF-β
	CT	Sm	Sm+Nar50			CT	Sm	Sm+Nar50			CT	Sm	Sm+Nar50			CT	Sm	Sm+Nar50
	0.888027	1.25688	0.687777			0.241913	1.44034	0.736599			0.3571	1.47241	0.452739			0.59307	0.91667	0.811971
	0.680828	1.34704	0.530821			0.682698	1.29912	0.388118			0.357409	1.5365	1.16328			0.641351	1.0854	0.581024
	0.605061	1.50682	1.09259			0.130056	0.787817	0.546302			0.169481	1.41956	0.164034			0.443017	0.851202	0.807378
	0.837486	1.27156	0.998293			0.382409	1.18158	0.770198			0.308599	1.84464	0.819569			0.553788	0.900218	0.658373
mean±SD	0.75±0.13	1.35±0.11	0.83±0.26		mean±SD	0.36±0.24	1.18±0.28	0.61±0.18		mean±SD	0.30±0.09	1.57±0.19	0.65±0.43		mean±SD	0.56±0.08	0.94±0.10	0.71±0.11
Figure 5F	TIMP1				Figure 5G	CTGF				Figure 5H	Smad4				Figure 5I	Smad7
	CT	Sm	Sm+Nar50			CT	Sm	Sm+Nar50			CT	Sm	Sm+Nar50			CT	Sm	Sm+Nar50
	0.624866	1.76103	0.729762			0.513851	1.41648	0.981432			0.778454	1.26687	0.742565			0.458673	1.08141	0.691694
	0.5246	1.0164	0.943619			0.766123	1.34166	1.04615			0.70215	1.4851	0.977893			0.623187	1.33711	0.841524
	0.744881	1.11655	1.14284			0.691648	1.47473	0.595082			0.829832	1.42332	0.939461			0.509945	1.42708	0.389237
	1.05193	0.957405	1.15754			0.678563	1.09248	0.71958			0.785574	1.41923	0.61558			0.596979	0.980008	0.647542
mean±SD	0.74±0.23	1.21±0.37	0.99±0.20		mean±SD	0.66±0.11	1.33±0.17	0.84±0.21		mean±SD	0.77±0.05	1.40±0.09	0.82±0.17		mean±SD	0.55±0.08	1.21±0.21	0.64±0.19

## Sheet: Figure6
Figure 6C	GSR				Figure 6D	GSS				Figure 6E	SOD1				Figure 6F	SOD2
	CT	Sm	Sm+Nar50			CT	Sm	Sm+Nar50			CT	Sm	Sm+Nar50			CT	Sm	Sm+Nar50
	0.792974	1.37296	1.04469			0.768136	1.02985	0.871346			0.991488	1.20496	0.870347			0.884537	1.07698	0.935136
	0.891505	1.28425	0.667915			0.983254	1.91669	1.05364			0.516593	1.51715	1.01706			0.772762	1.26472	0.884314
	0.959184	1.14275	0.831541			0.913653	1.16865	1.24332			0.831859	1.01107	0.707338			0.44496	1.34807	0.784309
	0.604591	1.14328	0.888046			0.662891	0.899244	0.880086			0.321304	0.808171	0.647169			0.629047	1.50663	0.9335
mean±SD	0.81±0.15	1.24±0.11	0.86±0.16		mean±SD	0.83±0.14	1.25±0.46	1.01±0.18		mean±SD	0.67±0.30	1.14±0.30	0.81±0.17		mean±SD	0.68±0.19	1.30±0.18	0.88±0.07
Figure 6G	iNOS				Figure6H	IL-1β				Figure 6I	IL-18
	CT	Sm	Sm+Nar50			CT	Sm	Sm+Nar50			CT	Sm	Sm+Nar50
	0.546718	1.33976	1.00751			0.984248	1.67612	0.964237			0.547137	0.867296	0.505273
	0.685019	1.30925	0.540389			0.835684	2.47146	0.906668			0.53385	1.44877	0.806166
	0.818101	1.02977	0.450148			0.388191	1.35592	0.766533			0.706078	1.69774	1.01174
	1.03136	1.47739	1.09973			0.103264	1.006	0.72479			0.752267	1.23255	0.67971
mean±SD	0.77±0.21	1.29±0.19	0.77±0.33		mean±SD	0.58±0.41	1.63±0.63	0.84±0.11		mean±SD	0.63±0.11	1.31±0.35	0.75±0.21
